# Supplementary material for: Effects of extreme events on land-use-related decisions of farmers in Eastern Austria: the role of learning
Source: Agron Sustain Dev. 2023 May 12;43(3):39. doi: 10.1007/s13593-023-00890-z (PMC10176289; doi:10.1007/s13593-023-00890-z)
Supplement: Supplementary file 2 — Supplementary file2 (XLSX 21 KB) [file 13593_2023_890_MOESM2_ESM.xlsx]

## Sheet: Paper
Effects of extreme events on land-use related decisions of farmers in Eastern Austria: the role of learning
Claudine Egger1*, Andreas Mayer1, Bastian Bertsch-Hörmann1, Christoph Plutzar2, Stefan Schindler2,3, Peter Tramberend2, Helmut Haberl1 and Veronika Gaube1
1 Institute of Social Ecology, Department of Economics and Social Sciences, University of Natural Resources and Life Sciences, Vienna, Schottenfeldgasse 29, Vienna 1070, Austria
2 Environment Agency Austria, Spittelauer Lände 5, Vienna 1090, Austria
3 Community Ecology and Conservation, Faculty of Environmental Sciences, Community Ecology and Conservation research group, Kamýcká 129, CZ-165 00 Prague 6, Czech Republic.
*Corresponding author: claudine.egger@boku.ac.at
Keywords: agent-based modelling; learning; scenario analysis; adaptation; Austria; agriculture
SI

## Sheet: ODD_Table
			Guiding questions	Own ODD+D Model description
I) Overview		I.i Purpose	I.i.a What is the purpose of the study?	The purpose of this model is to explore the anticipated systemic feedbacks between (1) changes in the socioeconomic and climate conditions, (2) land owner’s decisions on land use, (3) the resulting land-use change (4) its implications on selected ecosystem services during the coming decades until 2053 in a regional context.
			I.ii.b For whom is the model designed?	Scientists, regional stakeholder and (plolitical) decisionmakers
		I.ii Entities, state variables, and scales	I.ii.a What kinds of entities are in the model?	- farms: 2990 - patches: 76.220 - rent market agent: 1
			I.ii.b By what attributes (i.e. state variables and parameters) are these entities characterized?	Based on the five essential characteristics 750 farm agent variations exist - 3 farm types: cash crop, processing,(cattle) livestock - 5 animal styles: none, processing farms engage either in pig fattening or suckler production, (cattle) livestock farms focus on meat or milk production - 5 farming styles: yield optimizer, support optimizer, traditionalist, idealist and innovative - 2 production s…
			I.ii.c What are the exogenous factors / drivers of the model?	Socioeconomic: prices, costs, subsidies Climate change: yields, extreme events probability Lifestyle: income and workload thresholds, decision matrices
			I.ii.d If applicable, how is space included in the model?	The model patches represent spacially-explicit farm parcels, a total of 87.545 ha agricultural area.
			I.ii.e What are the temporal and spatial resolutions and extents of the model?	One time step represents one year and the simulations were run for a cycle of 37 years.
		I.iii Process overview and scheduling	I.iii.a What entity does what, and in what order?	Farms: invest work (hours) into agricultural work to generate income from agriculture, remaining work hours (max. working time - agri. hours) are dedicated to non-agricultural work to earn non-agricultural income. Based on satisfaction criteria related to agri. income and workload, farmers yearly evaluate their situation. Depending on their "happiness", farm type and farming style farmers make de…
II) Design Concepts		II.i Theoretical and Empirical Background	II.i.a Which general concepts, theories or hypotheses are underlying the model’s design at the system level or at the level(s) of the submodel(s) (apart from the decision model)? What is the link to complexity and the purpose of the model?	Farms are bounded rational agents and rather than profit maximizing, they seek to reach balance between income and workload. Besides socio-economic factors, farms decision-making is influenced by their internal value system, represented by five farming styles (based on Schmitzberger et al., 2005).
			II.i.b On what assumptions is/are the agents’ decision model(s) based?	Farms are not profit maximizers, but emphasize a balance between income and working hours (target range within certain thresholds). Farming styles (intrinsic motivation) influence farms behavior.
			II.i.c Why is a/are certain decision model(s) chosen?	Agents are bounded rational and use a probabilistic stochastic process for their decision setting. The decision set (10 possible actions) was based on interviews with regional farmers and experts.
			II.i.d If the model / a submodel (e.g. the decision model) is based on empirical data, where does the data come from?	Qualitative data: 20 Interviews with farmers from the study region Quantitative data: farm and farmland data based on InVekos, Statistik Austria
			II.i.e At which level of aggregation were the data available?	Individual farms: qualitative interviews, InVekos data regional; Buchführungsbetriebe, Statistik Austria
		II.ii Individual Decision Making	II.ii.a What are the subjects and objects of decision-making? On which level of aggregation is decision-making modeled? Are multiple levels of decision making included?	Farmers decide on actions that affect farms and their agricultural areas.
			II.ii.b What is the basic rationality behind agents’ decision-making in the model? Do agents pursue an explicit objective or have other success criteria?	Farmers pursue happiness trough work-life balance. This goal is defined by the three constraints: - working hours <= 1800 hours per farm worker - basline assumption for the year 2015 from the "Grüner Bericht Niederösterreich 2017" agricultural income >= 31345 € / full-time worker agricultural income processing farms >= 42767 € / full-time worker agricultural income livestock farms >= 18434 € / fu…
			II.ii.c How do agents make their decisions?	Depending on their wokload-income satisfaction (four "happiness"-states), the farming typ and farming style farms make decisions to maintain or improve their happiness (e.g. reduce workload, increase income,...).
			II.ii.d Do the agents adapt their behavior to changing endogenous and exogenous state variables? And if yes, how?	Agents want to reach and maintain satisfaction ("happiness") trough balance between income and workload (staying within the workload-income thresholds) and adapt their decisions accordingly.
			II.ii.e Do social norms or cultural values play a role in the decision-making process?	Yes, the farming style impacts the decision options.
			II.ii.f Do spatial aspects play a role in the decision process?	Yes, farm activities related to the rental market (renting (out) patches) is restricted by rent market zones. These zones are predefined in GIS (max. radius) and relate to the farm and farm parcels location to prevent unrealistic rental translations across the whole study site.
			II.ii.g Do temporal aspects play a role in the decision process?	Yes agents age yearly and at the pension age of 65 years at which a handover process to a young successor is initiated.
			II.ii.h To which extent and how is uncertainty included in the agents’ decision rules?	The decision-making is a probabilistic, stochastic process.
		II.iii Learning	II.iii.a Is individual learning included in the decision process? How do individuals change their decision rules over time as consequence of their experience?	Yes, in the adaptation-versions farm agents adapt their behaviour, which is triggered trough extreme events and varies and depends on the farming style in magnitude. Each occurence of an extreme event has a persisting influence on the farms decision-making.
			II.iii.b Is collective learning implemented in the model?	No, but the impact on the decision-making is the same within one farming style, varies among farming styles.
		II.iv Individual Sensing	II.iv.a What endogenous and exogenous state variables are individuals assumed to sense and consider in their decisions? Is the sensing process erroneous?	Farms have knowledge about hours, prices, subsidies, costs of agricultural products. Farms have a collective knowledge about the hourly agricultural income of the same farming typ.
			II.iv.b What state variables of which other individuals can an individual perceive? Is the sensing process erroneous?	The factors about the agricultural income (yield, price, subsidies, cost) can be erroneous, as the model incorporates "extreme weathers", as stochastic processes, that negativly affect the agricultural production in a certain year.
			II.iv.c What is the spatial scale of sensing?	Study region
			II.iv.d Are the mechanisms by which agents obtain information modeled explicitly, or are individuals simply assumed to know these variables?	Income variables (yield, price, subisdies, cost, wage) are external variables, known by all agents. Farm incomes are calculated individually and therfore only known by the agents - except avg. hourlyagricultural income per farmtype.
			II.iv.e Are costs for cognition and costs for gathering information inclu­ded in the model?	No
		II.v Individual Prediction	II.v.a Which data uses the agent to predict future conditions?	None, the make decisions based on current information and farms except continuity.
			II.v.b What internal models are agents assumed to use to estimate future conditions or consequences of their decisions?	None, the make decisions based on current information and farms except continuity.
			II.v.c Might agents be erroneous in the prediction process, and how is it implemented?	Yes, extreme weather events (stochastic process) can decrease the anticipated, agricultural income in a given year.
		II.vi Interaction	II.vi.a Are interactions among agents and entities assumed as direct or indirect?	There is no direct interaction between farm agents. All (land) transactions between farms happen indirectly via the rental market agent.
			II.vi.b On what do the interactions depend?	Supply and demand decisions from farms for patches. The rental market holds all unoccupied patches but predefined rental zones and land classes limit renting activities of farms.
			II.vi.c If the interactions involve communication, how are such communications represented?	The rental market holds all unoccupied areas. Active farms can check for possible rental patches based on land-use class and renal zone. If active farms want to rent out a patch, it is temporarily transferred to the rental market but rematched if there is no demand (from other farms) for the patch. Farms that terminate and become inactive send all their patches to the rental market.
			II.vi.d If a coordination network exists, how does it affect the agent behaviour? Is the structure of the network imposed or emergent?	No
		II.vii Collectives	II.vii.a Do the individuals form or belong to aggregations that affect, and are affected by, the individuals? Are these aggregations imposed by the modeller or do they emerge during the simulation?	No
			II.vii.b How are collectives represented?	There are no collectives per se but farms share the information of the avg. agricultural income per hour and farming typ among farming type.
		II.viii Heterogeneity	II.viii.a Are the agents heterogeneous? If yes, which state variables and/or processes differ between the agents?	Farms are heterogenous in: - farm type - production style - farm ing style - adaption reaction - social characteristics (age, number of farm worker) - intensity - farm size, farmland respectively - decision-making - spatial location
			II.viii.b Are the agents heterogeneous in their decision-making? If yes, which decision models or decision objects differ between the agents?	Yes, 4 happiness states, farming type and farming style influence the option space and probability of decisions.
		II.ix Stochasticity	II.ix.a What processes (including initialization) are modeled by assuming they are random or partly random?	Initialization: distribution of empiric land parcels distribution of farm workes based on an inital alignment of farmland and labour demand * random value altering this number within the intervall +/- 10% Modelling process: Extreme wather events occure als stochastic process
		II.x Observation	II.x.a What data are collected from the ABM for testing, understanding, and analyzing it, and how and when are they collected?	The model tracks data on individual farm agent level as well as district and study site level. The tracked data reange from farm related (active farms, intensity levels, happyness,etc.) and agricultural data (number of livestock, etc.).
			II.x.b What key results, outputs or characteristics of the model are emerging from the individuals? (Emergence)	The decision-making of farms is influenced by their income, workload, farm type and farming style
III) Details		II.i Implementation Details	III.i.a How has the model been implemented?	The ABM has ben implemented in Netlogo 6.0.2
			III.i.b Is the model accessible and if so where?	No
			III.ii.a What is the initial state of the model world, i.e. at time t=0 of a simulation run?	For 2015 the model initializes 2990 active farms consisting of: Farming type: - Cash crop farms (without livestock): 954 - Processing farms (piglet breeding or fattening): 162 - (Cattle) Livestock farms (milk or meat production): 1874 Production style: - Conventional: 2399 - Organic: 591 Intensity levels: - IL1: 756 - IL2: 1000 - IL3: 616 - IL4: 424 - IL5: 194 with agricultural land divided into …
		III.ii Initialization	III.ii.b Is initialization always the same, or is it allowed to vary among simulations?	Farm intitalization is based on one fixed input list and does not vary among simulations.
			III.ii.c Are the initial values chosen arbitrarily or based on data?	The fixed intialization data for both study regions are based on the analysis of the Invekos (IACS Austria) data.
		III.iii Input Data	III.iii.a Does the model use input from external sources such as data files or other models to represent processes that change over time?	The model uses external data for: yields prices costs subsidies wages hours
		III.iv Submodels	III.iv.a What, in detail, are the submodels that represent the processes listed in ‘Process overview and scheduling’?	N/A
			III.iv.b What are the model parameters, their dimensions and reference values?	N/A
			III.iv.c How were submodels designed or chosen, and how were they parameterized and then tested?	N/A
